# Supplementary material for: CT-based multi-regional radiomics model for predicting contrast medium extravasation in patients with tumors: A case-control study
Source: PLoS One. 2025 Mar 10;20(3):e0314601. doi: 10.1371/journal.pone.0314601 (PMC11893132; doi:10.1371/journal.pone.0314601)
Supplement: S1 Data — (XLS) [file pone.0314601.s003.xls]

## Sheet: Sheet1
num	Gender	Age	BMI	Puncture site	Types of tumors	Chemotherapy Cycles	Radiotherapy	Hypertension	Diabetes
1	Male	54	Normal	Antecubital fossa	gastrointestinal tumor	No chemotherapy	No	No	No
2	Female	54	Abnormal	Antecubital fossa	gastrointestinal tumor	≥6 cycles	Yes	Yes	No
3	Male	69	Normal	Antecubital fossa	gastrointestinal tumor	≥6 cycles	No	No	No
4	Male	67	Normal	Forearm	Lung cancer	3-5 cycles	No	No	No
5	Male	59	Normal	Antecubital fossa	gastrointestinal tumor	≥6 cycles	No	No	No
6	Female	37	Abnormal	Forearm	Breast cancer	3-5 cycles	No	No	No
7	Male	69	Normal	Antecubital fossa	gastrointestinal tumor	≥6 cycles	No	No	No
8	Male	74	Normal	Forearm	Lung cancer	≥6 cycles	No	No	No
9	Female	38	Abnormal	Antecubital fossa	gastrointestinal tumor	1-2 cycles	Yes	No	No
10	Male	64	Normal	Forearm	gastrointestinal tumor	≥6 cycles	No	No	No
11	Female	86	Abnormal	Forearm	gastrointestinal tumor	3-5 cycles	Yes	Yes	No
12	Male	66	Abnormal	Antecubital fossa	gastrointestinal tumor	≥6 cycles	No	No	No
13	Male	67	Abnormal	Antecubital fossa	gastrointestinal tumor	3-5 cycles	No	No	No
14	Female	68	Abnormal	Antecubital fossa	gastrointestinal tumor	≥6 cycles	Yes	Yes	No
15	Male	63	Normal	Antecubital fossa	Lung cancer	3-5 cycles	No	No	No
16	Male	58	Normal	Forearm	Lung cancer	3-5 cycles	No	No	No
17	Male	74	Abnormal	Forearm	gastrointestinal tumor	≥6 cycles	No	No	No
18	Female	62	Abnormal	Antecubital fossa	Breast cancer	3-5 cycles	No	Yes	No
19	Male	70	Normal	Forearm	Lung cancer	≥6 cycles	No	No	No
20	Female	40	Normal	Antecubital fossa	Breast cancer	3-5 cycles	No	No	No
21	Male	78	Abnormal	Antecubital fossa	gastrointestinal tumor	No chemotherapy	No	No	No
22	Female	60	Abnormal	Antecubital fossa	gastrointestinal tumor	3-5 cycles	Yes	No	Yes
23	Male	72	Normal	Antecubital fossa	gastrointestinal tumor	No chemotherapy	No	No	No
24	Female	69	Normal	Antecubital fossa	Lung cancer	≥6 cycles	No	No	No
25	Male	59	Abnormal	Antecubital fossa	Lung cancer	No chemotherapy	No	No	No
26	Male	82	Normal	Forearm	Lung cancer	1-2 cycles	Yes	Yes	No
27	Female	53	Normal	Forearm	gastrointestinal tumor	No chemotherapy	No	No	No
28	Male	67	Abnormal	Antecubital fossa	gastrointestinal tumor	≥6 cycles	No	No	No
29	Female	48	Normal	Antecubital fossa	Breast cancer	No chemotherapy	No	No	No
30	Female	48	Abnormal	Antecubital fossa	Lung cancer	≥6 cycles	No	No	No
31	Male	69	Normal	Antecubital fossa	gastrointestinal tumor	≥6 cycles	Yes	No	No
32	Male	64	Normal	Antecubital fossa	Lung cancer	No chemotherapy	No	No	No
33	Male	72	Normal	Antecubital fossa	Lung cancer	No chemotherapy	No	No	No
34	Female	53	Abnormal	Antecubital fossa	Breast cancer	3-5 cycles	Yes	No	No
35	Female	76	Normal	Forearm	Breast cancer	1-2 cycles	No	No	No
36	Male	66	Abnormal	Forearm	gastrointestinal tumor	3-5 cycles	No	Yes	No
37	Male	64	Normal	Antecubital fossa	gastrointestinal tumor	3-5 cycles	No	No	No
38	Male	69	Normal	Antecubital fossa	Lung cancer	≥6 cycles	No	No	No
39	Male	62	Abnormal	Forearm	gastrointestinal tumor	≥6 cycles	No	No	No
40	Female	69	Abnormal	Antecubital fossa	Breast cancer	1-2 cycles	No	No	No
41	Male	66	Normal	Antecubital fossa	gastrointestinal tumor	No chemotherapy	No	No	No
42	Male	64	Normal	Forearm	Lung cancer	No chemotherapy	No	No	No
43	Male	68	Abnormal	Forearm	gastrointestinal tumor	3-5 cycles	No	Yes	No
44	Female	45	Normal	Antecubital fossa	gastrointestinal tumor	No chemotherapy	No	No	No
45	Female	73	Abnormal	Antecubital fossa	Breast cancer	No chemotherapy	No	Yes	Yes
46	Female	57	Normal	Antecubital fossa	gastrointestinal tumor	No chemotherapy	No	Yes	No
47	Male	79	Normal	Antecubital fossa	Lung cancer	1-2 cycles	No	Yes	No
48	Female	44	Abnormal	Antecubital fossa	gastrointestinal tumor	≥6 cycles	No	Yes	No
49	Female	72	Abnormal	Antecubital fossa	gastrointestinal tumor	≥6 cycles	No	Yes	Yes
50	Female	36	Abnormal	Forearm	Lung cancer	≥6 cycles	No	No	No
51	Male	67	Normal	Forearm	gastrointestinal tumor	No chemotherapy	No	No	No
52	Male	64	Abnormal	Antecubital fossa	Lung cancer	3-5 cycles	No	No	No
53	Female	46	Normal	Antecubital fossa	gastrointestinal tumor	1-2 cycles	No	No	No
54	Male	53	Normal	Forearm	Lung cancer	1-2 cycles	Yes	No	Yes
55	Male	59	Abnormal	Forearm	gastrointestinal tumor	≥6 cycles	No	Yes	No
56	Male	66	Normal	Forearm	Lung cancer	No chemotherapy	No	Yes	No
57	Male	32	Abnormal	Forearm	Lung cancer	≥6 cycles	No	No	No
58	Male	75	Normal	Antecubital fossa	gastrointestinal tumor	1-2 cycles	No	No	No
59	Female	43	Normal	Antecubital fossa	Breast cancer	3-5 cycles	No	No	No
60	Male	57	Normal	Forearm	gastrointestinal tumor	3-5 cycles	Yes	No	No
61	Male	52	Normal	Forearm	gastrointestinal tumor	≥6 cycles	No	No	No
62	Female	69	Normal	Antecubital fossa	Breast cancer	3-5 cycles	No	No	No
63	Female	69	Normal	Antecubital fossa	gastrointestinal tumor	≥6 cycles	No	No	Yes
64	Female	49	Normal	Antecubital fossa	Breast cancer	≥6 cycles	No	No	No
65	Male	65	Normal	Forearm	Lung cancer	≥6 cycles	No	No	No
66	Male	51	Normal	Forearm	gastrointestinal tumor	3-5 cycles	No	No	No
67	Female	40	Abnormal	Forearm	Lung cancer	≥6 cycles	Yes	No	No
68	Female	43	Normal	Forearm	gastrointestinal tumor	1-2 cycles	No	No	No
69	Male	67	Normal	Antecubital fossa	Lung cancer	≥6 cycles	No	No	No
70	Female	76	Normal	Antecubital fossa	gastrointestinal tumor	3-5 cycles	No	Yes	Yes
71	Female	65	Normal	Forearm	Lung cancer	≥6 cycles	Yes	No	No
72	Female	63	Normal	Forearm	gastrointestinal tumor	3-5 cycles	No	Yes	No
73	Female	39	Normal	Antecubital fossa	Breast cancer	No chemotherapy	No	No	No
74	Male	72	Normal	Antecubital fossa	Lung cancer	3-5 cycles	No	No	No
75	Male	59	Normal	Forearm	gastrointestinal tumor	≥6 cycles	No	No	No
76	Male	49	Abnormal	Antecubital fossa	gastrointestinal tumor	≥6 cycles	No	No	Yes
77	Male	50	Abnormal	Antecubital fossa	Lung cancer	1-2 cycles	No	No	No
78	Female	57	Normal	Forearm	Breast cancer	≥6 cycles	No	No	No
79	Female	45	Normal	Forearm	gastrointestinal tumor	1-2 cycles	No	No	No
80	Female	52	Normal	Antecubital fossa	gastrointestinal tumor	≥6 cycles	Yes	No	No
81	Female	54	Normal	Antecubital fossa	Lung cancer	3-5 cycles	No	No	Yes
82	Male	56	Normal	Forearm	gastrointestinal tumor	1-2 cycles	Yes	No	No
83	Male	62	Normal	Forearm	Lung cancer	No chemotherapy	No	No	No
84	Female	56	Abnormal	Forearm	gastrointestinal tumor	≥6 cycles	No	No	No
85	Male	70	Normal	Antecubital fossa	Lung cancer	No chemotherapy	No	No	No
86	Female	56	Normal	Forearm	Breast cancer	3-5 cycles	No	No	No
87	Male	55	Normal	Forearm	gastrointestinal tumor	≥6 cycles	No	No	No
88	Male	38	Abnormal	Forearm	Lung cancer	3-5 cycles	No	No	No
89	Male	71	Abnormal	Antecubital fossa	gastrointestinal tumor	≥6 cycles	No	No	Yes
90	Male	25	Abnormal	Antecubital fossa	gastrointestinal tumor	No chemotherapy	No	No	No
91	Female	49	Abnormal	Antecubital fossa	gastrointestinal tumor	≥6 cycles	No	No	No
92	Male	74	Normal	Forearm	Lung cancer	3-5 cycles	No	No	No
93	Male	69	Normal	Forearm	gastrointestinal tumor	No chemotherapy	No	No	No
94	Female	64	Normal	Forearm	Breast cancer	≥6 cycles	No	No	No
95	Female	75	Normal	Forearm	Breast cancer	3-5 cycles	Yes	No	No
96	Male	57	Normal	Antecubital fossa	gastrointestinal tumor	1-2 cycles	No	No	No
97	Female	67	Normal	Forearm	Breast cancer	No chemotherapy	No	No	No
98	Female	59	Abnormal	Forearm	Lung cancer	1-2 cycles	No	Yes	No
99	Male	48	Abnormal	Antecubital fossa	gastrointestinal tumor	3-5 cycles	Yes	Yes	No
100	Male	50	Normal	Forearm	gastrointestinal tumor	≥6 cycles	Yes	No	No
101	Female	68	Abnormal	Antecubital fossa	Lung cancer	No chemotherapy	No	No	No
102	Female	57	Normal	Forearm	Lung cancer	3-5 cycles	No	No	No
103	Female	50	Abnormal	Antecubital fossa	gastrointestinal tumor	≥6 cycles	No	No	No
104	Male	68	Normal	Forearm	Lung cancer	1-2 cycles	No	No	No
105	Male	75	Normal	Antecubital fossa	Lung cancer	≥6 cycles	No	Yes	No
106	Female	45	Normal	Forearm	gastrointestinal tumor	No chemotherapy	No	No	No
107	Male	76	Normal	Antecubital fossa	gastrointestinal tumor	≥6 cycles	No	Yes	No
108	Female	69	Abnormal	Forearm	gastrointestinal tumor	No chemotherapy	No	No	No
109	Female	57	Abnormal	Antecubital fossa	Breast cancer	≥6 cycles	No	No	No
110	Male	64	Abnormal	Forearm	gastrointestinal tumor	≥6 cycles	No	Yes	No
111	Male	52	Abnormal	Antecubital fossa	Lung cancer	No chemotherapy	No	No	No
112	Female	50	Normal	Antecubital fossa	Breast cancer	3-5 cycles	No	No	No
113	Male	53	Abnormal	Antecubital fossa	gastrointestinal tumor	3-5 cycles	No	No	No
114	Male	63	Normal	Antecubital fossa	Lung cancer	No chemotherapy	No	No	No
115	Male	52	Abnormal	Antecubital fossa	gastrointestinal tumor	3-5 cycles	No	No	No
116	Male	50	Abnormal	Antecubital fossa	gastrointestinal tumor	No chemotherapy	No	Yes	No
117	Female	44	Normal	Forearm	gastrointestinal tumor	3-5 cycles	No	No	No
118	Male	63	Normal	Antecubital fossa	gastrointestinal tumor	No chemotherapy	No	No	No
119	Female	53	Abnormal	Forearm	Lung cancer	1-2 cycles	No	Yes	No
120	Female	69	Normal	Antecubital fossa	gastrointestinal tumor	3-5 cycles	Yes	Yes	Yes
121	Male	64	Normal	Forearm	Lung cancer	1-2 cycles	No	No	No
122	Female	64	Abnormal	Forearm	Breast cancer	No chemotherapy	No	No	No
123	Female	68	Normal	Forearm	gastrointestinal tumor	1-2 cycles	No	No	No
124	Male	63	Normal	Forearm	Lung cancer	No chemotherapy	No	No	No
125	Female	66	Normal	Antecubital fossa	Lung cancer	1-2 cycles	Yes	No	No
126	Female	62	Normal	Antecubital fossa	gastrointestinal tumor	≥6 cycles	No	Yes	No
127	Female	54	Abnormal	Forearm	Breast cancer	No chemotherapy	No	No	No
128	Male	67	Normal	Antecubital fossa	gastrointestinal tumor	3-5 cycles	No	No	No
129	Female	57	Normal	Forearm	gastrointestinal tumor	1-2 cycles	No	No	No
130	Male	71	Normal	Antecubital fossa	Lung cancer	3-5 cycles	No	Yes	No
131	Female	55	Abnormal	Antecubital fossa	Lung cancer	≥6 cycles	No	No	No
132	Male	36	Abnormal	Antecubital fossa	gastrointestinal tumor	3-5 cycles	No	No	No
133	Female	55	Normal	Antecubital fossa	gastrointestinal tumor	No chemotherapy	No	No	No
134	Female	74	Normal	Forearm	gastrointestinal tumor	No chemotherapy	Yes	No	No
135	Male	65	Abnormal	Forearm	Lung cancer	1-2 cycles	No	No	No
136	Female	59	Normal	Forearm	gastrointestinal tumor	≥6 cycles	No	No	No
137	Female	60	Abnormal	Antecubital fossa	gastrointestinal tumor	1-2 cycles	No	No	No
138	Female	41	Normal	Antecubital fossa	Breast cancer	1-2 cycles	Yes	No	No
139	Female	59	Abnormal	Antecubital fossa	Lung cancer	≥6 cycles	No	No	No
140	Male	70	Normal	Antecubital fossa	gastrointestinal tumor	1-2 cycles	No	No	No
141	Female	49	Normal	Forearm	Lung cancer	≥6 cycles	No	No	No
142	Male	66	Normal	Forearm	Lung cancer	1-2 cycles	Yes	No	No
143	Female	63	Abnormal	Antecubital fossa	Breast cancer	1-2 cycles	No	No	No
144	Female	71	Normal	Antecubital fossa	gastrointestinal tumor	3-5 cycles	No	No	No
145	Male	77	Abnormal	Antecubital fossa	Lung cancer	≥6 cycles	No	Yes	Yes
146	Male	68	Normal	Forearm	gastrointestinal tumor	≥6 cycles	No	No	No
147	Female	73	Normal	Antecubital fossa	Lung cancer	3-5 cycles	No	Yes	No
148	Female	83	Abnormal	Antecubital fossa	gastrointestinal tumor	3-5 cycles	No	Yes	No
149	Female	87	Abnormal	Antecubital fossa	Breast cancer	≥6 cycles	No	Yes	No
150	Male	75	Abnormal	Forearm	Lung cancer	3-5 cycles	No	No	No
151	Male	71	Abnormal	Forearm	gastrointestinal tumor	≥6 cycles	No	No	No
152	Male	49	Abnormal	Antecubital fossa	gastrointestinal tumor	No chemotherapy	No	No	No
153	Female	75	Abnormal	Antecubital fossa	Breast cancer	1-2 cycles	No	Yes	Yes
154	Male	67	Normal	Antecubital fossa	gastrointestinal tumor	3-5 cycles	Yes	No	No
155	Female	59	Normal	Forearm	Breast cancer	≥6 cycles	No	Yes	Yes
156	Female	75	Normal	Antecubital fossa	gastrointestinal tumor	1-2 cycles	No	Yes	No
157	Female	76	Abnormal	Forearm	Lung cancer	3-5 cycles	Yes	No	Yes
