# Supplementary material for: CT-based multi-regional radiomics model for predicting contrast medium extravasation in patients with tumors: A case-control study
Source: PLoS One. 2025 Mar 10;20(3):e0314601. doi: 10.1371/journal.pone.0314601 (PMC11893132; doi:10.1371/journal.pone.0314601)
Supplement: S2 Data — (XLS) [file pone.0314601.s004.xls]

## Sheet: Sheet1
num	Gender	Age	BMI	Puncture site	Types of tumors	Chemotherapy cycles	Radiotherapy	Hypertension	Diabetes
1	Female	64	Normal	Antecubital fossa	Lung cancer	≥6 cycles	No	Yes	No
2	Female	70	Abnormal	Antecubital fossa	Breast cancer	1-2 cycles	Yes	Yes	No
3	Female	64	Normal	Antecubital fossa	Gastrointestinal tumor	No chemotherapy	No	Yes	No
4	Male	69	Abnormal	Forearm	Gastrointestinal tumor	≥6 cycles	No	No	Yes
5	Male	89	Normal	Antecubital fossa	Gastrointestinal tumor	3-5 cycles	Yes	No	No
6	Female	66	Abnormal	Forearm	Breast cancer	≥6 cycles	No	Yes	Yes
7	Male	64	Abnormal	Antecubital fossa	Lung cancer	1-2 cycles	Yes	No	No
8	Male	60	Normal	Forearm	Lung cancer	≥6 cycles	No	No	No
9	Male	67	Abnormal	Antecubital fossa	Gastrointestinal tumor	≥6 cycles	No	No	No
10	Male	59	Abnormal	Antecubital fossa	Lung cancer	No chemotherapy	No	No	No
11	Male	54	Abnormal	Forearm	Gastrointestinal tumor	3-5 cycles	No	Yes	No
12	Female	67	Abnormal	Forearm	Breast cancer	No chemotherapy	No	No	No
13	Female	68	Normal	Forearm	Gastrointestinal tumor	≥6 cycles	Yes	No	No
14	Male	59	Normal	Forearm	Lung cancer	No chemotherapy	No	No	No
15	Female	53	Normal	Antecubital fossa	Breast cancer	≥6 cycles	No	No	No
16	Male	70	Normal	Forearm	Lung cancer	≥6 cycles	No	Yes	Yes
17	Male	53	Abnormal	Antecubital fossa	Lung cancer	3-5 cycles	No	No	No
18	Female	59	Normal	Forearm	Gastrointestinal tumor	1-2 cycles	No	Yes	No
19	Male	69	Normal	Antecubital fossa	Gastrointestinal tumor	No chemotherapy	No	No	No
20	Female	40	Abnormal	Antecubital fossa	Gastrointestinal tumor	1-2 cycles	No	No	No
21	Male	63	Abnormal	Forearm	Lung cancer	3-5 cycles	No	Yes	No
22	Male	54	Normal	Antecubital fossa	Gastrointestinal tumor	1-2 cycles	Yes	No	No
23	Female	85	Abnormal	Antecubital fossa	Breast cancer	3-5 cycles	Yes	No	No
24	Male	57	Normal	Forearm	Gastrointestinal tumor	1-2 cycles	No	No	No
25	Male	58	Normal	Antecubital fossa	Gastrointestinal tumor	≥6 cycles	No	No	No
26	Female	75	Abnormal	Forearm	Breast cancer	≥6 cycles	No	No	No
27	Male	34	Normal	Antecubital fossa	Gastrointestinal tumor	1-2 cycles	No	No	No
28	Male	57	Abnormal	Antecubital fossa	Gastrointestinal tumor	3-5 cycles	No	No	No
29	Male	78	Normal	Forearm	Gastrointestinal tumor	1-2 cycles	No	No	No
30	Female	51	Normal	Antecubital fossa	Breast cancer	No chemotherapy	No	No	No
31	Female	67	Abnormal	Antecubital fossa	Gastrointestinal tumor	3-5 cycles	No	No	No
32	Male	41	Normal	Antecubital fossa	Gastrointestinal tumor	≥6 cycles	No	No	No
33	Female	41	Abnormal	Forearm	Gastrointestinal tumor	1-2 cycles	No	Yes	No
34	Female	68	Normal	Antecubital fossa	Breast cancer	≥6 cycles	No	No	No
35	Male	71	Abnormal	Antecubital fossa	Gastrointestinal tumor	No chemotherapy	No	No	No
36	Male	50	Abnormal	Forearm	Gastrointestinal tumor	No chemotherapy	No	No	No
37	Female	59	Abnormal	Antecubital fossa	Gastrointestinal tumor	No chemotherapy	No	No	No
38	Female	71	Abnormal	Forearm	Gastrointestinal tumor	3-5 cycles	No	Yes	No
39	Male	67	Normal	Antecubital fossa	Gastrointestinal tumor	3-5 cycles	No	No	No
40	Male	57	Normal	Forearm	Gastrointestinal tumor	3-5 cycles	Yes	No	No
41	Female	52	Abnormal	Antecubital fossa	Lung cancer	No chemotherapy	No	No	No
42	Female	56	Abnormal	Forearm	Breast cancer	1-2 cycles	No	No	No
43	Male	69	Abnormal	Forearm	Lung cancer	3-5 cycles	No	No	No
44	Male	52	Normal	Antecubital fossa	Lung cancer	1-2 cycles	No	No	No
45	Female	71	Normal	Forearm	Breast cancer	3-5 cycles	No	Yes	No
46	Female	51	Abnormal	Forearm	Gastrointestinal tumor	No chemotherapy	No	Yes	No
47	Female	55	Abnormal	Antecubital fossa	Breast cancer	No chemotherapy	No	No	No
48	Female	69	Abnormal	Antecubital fossa	Gastrointestinal tumor	3-5 cycles	No	No	No
49	Female	69	Normal	Forearm	Gastrointestinal tumor	No chemotherapy	No	No	No
50	Female	58	Abnormal	Antecubital fossa	Breast cancer	3-5 cycles	No	No	No
51	Male	64	Abnormal	Antecubital fossa	Lung cancer	1-2 cycles	No	No	No
52	Female	58	Abnormal	Antecubital fossa	Gastrointestinal tumor	3-5 cycles	No	No	No
53	Male	54	Normal	Antecubital fossa	Gastrointestinal tumor	No chemotherapy	No	No	No
54	Female	37	Normal	Forearm	Breast cancer	≥6 cycles	No	No	No
55	Female	56	Normal	Antecubital fossa	Gastrointestinal tumor	≥6 cycles	No	No	No
56	Female	59	Abnormal	Antecubital fossa	Lung cancer	3-5 cycles	No	No	No
57	Female	66	Normal	Forearm	Lung cancer	No chemotherapy	No	Yes	No
58	Male	62	Normal	Antecubital fossa	Lung cancer	No chemotherapy	No	No	No
59	Female	64	Abnormal	Antecubital fossa	Breast cancer	≥6 cycles	No	Yes	No
60	Male	71	Normal	Forearm	Gastrointestinal tumor	No chemotherapy	No	No	No
61	Male	76	Abnormal	Antecubital fossa	Lung cancer	≥6 cycles	Yes	Yes	Yes
62	Female	63	Normal	Antecubital fossa	Breast cancer	No chemotherapy	No	No	Yes
63	Female	63	Normal	Forearm	Gastrointestinal tumor	≥6 cycles	No	No	No
64	Female	65	Normal	Antecubital fossa	Lung cancer	No chemotherapy	No	No	No
65	Female	78	Abnormal	Forearm	Breast cancer	≥6 cycles	Yes	Yes	Yes
66	Female	61	Normal	Forearm	Lung cancer	1-2 cycles	No	No	Yes
67	Male	69	Abnormal	Antecubital fossa	Gastrointestinal tumor	1-2 cycles	No	Yes	Yes
68	Female	80	Abnormal	Antecubital fossa	Gastrointestinal tumor	≥6 cycles	Yes	Yes	Yes
