# Supplementary material for: CT-based multi-regional radiomics model for predicting contrast medium extravasation in patients with tumors: A case-control study
Source: PLoS One. 2025 Mar 10;20(3):e0314601. doi: 10.1371/journal.pone.0314601 (PMC11893132; doi:10.1371/journal.pone.0314601)
Supplement: S3 Data — (XLS) [file pone.0314601.s005.xls]

## Sheet: Sheet1
num	Gender	Age	BMI	Puncture site	Types of tumors	Chemotherapy cycles	Radiotherapy	Hypertension	Diabetes
1	Female	65	Normal	Antecubital fossa	Gastrointestinal tumor	≥6 cycles	No	Yes	No
2	Female	64	Normal	Antecubital fossa	Lung cancer	1-2 cycles	Yes	No	No
3	Male	51	Normal	Forearm	Lung cancer	3-5 cycles	No	Yes	No
4	Male	63	Abnormal	Antecubital fossa	Gastrointestinal tumor	≥6 cycles	No	No	No
5	Male	75	Normal	Antecubital fossa	Gastrointestinal tumor	3-5 cycles	No	Yes	Yes
6	Female	37	Abnormal	Forearm	Breast cancer	1-2 cycles	No	No	No
7	Female	82	Abnormal	Antecubital fossa	Gastrointestinal tumor	≥6 cycles	No	Yes	No
8	Male	65	Abnormal	Forearm	Gastrointestinal tumor	≥6 cycles	No	Yes	Yes
9	Female	87	Abnormal	Antecubital fossa	Gastrointestinal tumor	No chemotherapy	No	Yes	No
10	Male	52	Abnormal	Antecubital fossa	Gastrointestinal tumor	1-2 cycles	No	No	No
11	Female	68	Abnormal	Forearm	Lung cancer	≥6 cycles	No	Yes	No
12	Female	66	Abnormal	Antecubital fossa	Gastrointestinal tumor	3-5 cycles	No	No	No
13	Male	87	Abnormal	Forearm	Gastrointestinal tumor	1-2 cycles	Yes	Yes	No
14	Male	63	Normal	Antecubital fossa	Lung cancer	≥6 cycles	No	Yes	No
15	Male	47	Abnormal	Forearm	Gastrointestinal tumor	3-5 cycles	No	No	No
16	Female	70	Abnormal	Forearm	Lung cancer	≥6 cycles	Yes	Yes	No
17	Female	50	Abnormal	Forearm	Breast cancer	1-2 cycles	No	No	No
18	Male	58	Abnormal	Antecubital fossa	Lung cancer	No chemotherapy	No	Yes	Yes
19	Male	72	Normal	Forearm	Lung cancer	≥6 cycles	No	No	Yes
20	Male	31	Abnormal	Antecubital fossa	Gastrointestinal tumor	≥6 cycles	No	Yes	No
21	Male	78	Normal	Antecubital fossa	Gastrointestinal tumor	3-5 cycles	No	No	Yes
22	Male	74	Normal	Forearm	Gastrointestinal tumor	3-5 cycles	No	Yes	No
23	Female	65	Abnormal	Antecubital fossa	Gastrointestinal tumor	≥6 cycles	Yes	No	Yes
24	Female	68	Abnormal	Antecubital fossa	Gastrointestinal tumor	3-5 cycles	No	Yes	Yes
25	Female	64	Abnormal	Forearm	Breast cancer	1-2 cycles	Yes	Yes	No
26	Female	72	Abnormal	Antecubital fossa	Breast cancer	≥6 cycles	No	No	No
27	Female	67	Normal	Forearm	Lung cancer	3-5 cycles	No	No	No
28	Male	55	Normal	Antecubital fossa	Gastrointestinal tumor	No chemotherapy	No	No	No
29	Male	58	Normal	Antecubital fossa	Gastrointestinal tumor	≥6 cycles	No	No	Yes
30	Male	64	Normal	Forearm	Gastrointestinal tumor	1-2 cycles	No	No	No
31	Female	56	Normal	Forearm	Lung cancer	1-2 cycles	No	No	No
32	Male	64	Abnormal	Antecubital fossa	Lung cancer	No chemotherapy	No	No	No
33	Male	65	Normal	Forearm	Gastrointestinal tumor	1-2 cycles	No	No	Yes
34	Female	47	Abnormal	Antecubital fossa	Breast cancer	≥6 cycles	No	Yes	No
35	Male	58	Normal	Forearm	Lung cancer	No chemotherapy	No	Yes	Yes
36	Male	58	Normal	Antecubital fossa	Gastrointestinal tumor	3-5 cycles	No	Yes	No
37	Male	69	Abnormal	Forearm	Lung cancer	1-2 cycles	Yes	No	No
38	Male	77	Normal	Antecubital fossa	Gastrointestinal tumor	≥6 cycles	No	Yes	No
39	Female	71	Normal	Forearm	Gastrointestinal tumor	1-2 cycles	No	No	No
40	Male	57	Normal	Forearm	Gastrointestinal tumor	3-5 cycles	No	No	No
41	Male	65	Abnormal	Antecubital fossa	Gastrointestinal tumor	1-2 cycles	No	No	No
42	Male	69	Normal	Forearm	Gastrointestinal tumor	≥6 cycles	No	No	No
43	Male	64	Normal	Antecubital fossa	Gastrointestinal tumor	≥6 cycles	No	No	Yes
44	Female	52	Normal	Antecubital fossa	Breast cancer	3-5 cycles	No	Yes	No
45	Male	65	Abnormal	Forearm	Gastrointestinal tumor	≥6 cycles	No	No	No
46	Male	66	Normal	Antecubital fossa	Gastrointestinal tumor	≥6 cycles	No	No	Yes
47	Female	65	Abnormal	Antecubital fossa	Lung cancer	3-5 cycles	No	No	Yes
48	Female	69	Abnormal	Antecubital fossa	Breast cancer	No chemotherapy	No	Yes	Yes
49	Female	70	Abnormal	Antecubital fossa	Lung cancer	1-2 cycles	Yes	No	No
50	Female	33	Normal	Forearm	Lung cancer	3-5 cycles	No	No	No
51	Female	63	Normal	Forearm	Breast cancer	No chemotherapy	No	No	Yes
52	Male	40	Abnormal	Antecubital fossa	Lung cancer	3-5 cycles	No	No	No
53	Male	56	Normal	Antecubital fossa	Gastrointestinal tumor	≥6 cycles	No	No	No
54	Male	77	Abnormal	Antecubital fossa	Lung cancer	1-2 cycles	Yes	No	No
55	Male	63	Normal	Forearm	Gastrointestinal tumor	No chemotherapy	No	No	Yes
56	Male	57	Normal	Forearm	Lung cancer	1-2 cycles	No	Yes	Yes
57	Male	82	Normal	Antecubital fossa	Gastrointestinal tumor	≥6 cycles	No	No	Yes
