# Supplementary material for: CT-based multi-regional radiomics model for predicting contrast medium extravasation in patients with tumors: A case-control study
Source: PLoS One. 2025 Mar 10;20(3):e0314601. doi: 10.1371/journal.pone.0314601 (PMC11893132; doi:10.1371/journal.pone.0314601)
Supplement: S4 Data — (XLS) [file pone.0314601.s006.xls]

## Sheet: Sheet1
training cohort extravasation	training cohort radiomics	validation cohort extravasation	validation cohort radiomics	external test cohort extravasation	external test cohort radiomics
No	0.60291	No	0.306039	Yes	0.589729
Yes	0.574841	Yes	0.780649	Yes	0.782842
No	0.125511	No	0.3132	Yes	0.964377
No	0.607105	No	0.284884	Yes	0.382802
No	0.277743	Yes	0.389755	Yes	0.652445
No	0.30299	Yes	0.346197	Yes	0.338557
No	0.155689	Yes	0.506933	Yes	0.502524
No	0.192662	No	0.677098	Yes	0.745224
Yes	0.965673	No	0.331558	Yes	0.681238
No	0.437382	No	0.35662	Yes	0.694105
Yes	0.640527	Yes	0.681168	Yes	0.551014
No	0.425101	No	0.526773	Yes	0.467738
No	0.481756	No	0.184177	Yes	0.889753
No	0.237578	No	0.304762	Yes	0.422213
No	0.18493	No	0.621828	Yes	0.698408
No	0.175768	Yes	0.428421	Yes	0.659654
No	0.798196	No	0.485787	Yes	0.876497
No	0.923581	Yes	0.867772	Yes	0.870939
No	0.161626	No	0.856337	Yes	0.80398
No	0.152849	No	0.491752	Yes	0.362951
No	0.107179	Yes	0.801454	Yes	0.612333
Yes	0.738115	No	0.226957	Yes	0.488619
No	0.104041	Yes	0.49336	Yes	0.497155
Yes	0.684312	No	0.20627	Yes	0.496404
No	0.366601	No	0.306039	Yes	0.872942
Yes	0.534492	No	0.646142	Yes	0.782842
No	0.330493	No	0.3132	Yes	0.472067
No	0.101481	No	0.329416	No	0.305774
No	0.544876	No	0.284884	No	0.649943
No	0.412023	No	0.124646	No	0.159408
Yes	0.448399	Yes	0.807799	No	0.653796
No	0.133842	No	0.229898	No	0.313108
No	0.422053	No	0.219701	No	0.329726
Yes	0.889492	No	0.927156	No	0.356437
No	0.28289	No	0.19385	No	0.194618
No	0.458931	No	0.136911	No	0.236695
No	0.624569	No	0.364888	No	0.284121
No	0.0555103	Yes	0.769935	No	0.492841
Yes	0.688839	No	0.526773	No	0.480742
Yes	0.648096	No	0.677585	No	0.536007
No	0.234918	No	0.167751	No	0.286418
No	0.365149	No	0.343083	No	0.227986
Yes	0.875734	No	0.243101	No	0.217605
No	0.196893	No	0.491752	No	0.824163
Yes	0.341819	No	0.661478	No	0.685143
No	0.62409	No	0.312163	No	0.331921
Yes	0.598475	No	0.162303	No	0.932461
Yes	0.47869	Yes	0.629052	No	0.20145
Yes	0.477915	No	0.355465	No	0.357623
No	0.162972	No	0.197081	No	0.191339
No	0.217315	Yes	0.653077	No	0.137594
Yes	0.872038	No	0.47661	No	0.133825
No	0.2315	No	0.229898	No	0.422142
No	0.125511	Yes	0.886333	No	0.385114
Yes	0.777697	Yes	0.979309	No	0.130743
No	0.30299	No	0.136911	No	0.596035
Yes	0.452848	No	0.19441	No	0.467783
Yes	0.517165	No	0.172005
No	0.862406	Yes	0.619784
No	0.112156	No	0.334758
No	0.437382	Yes	0.859443
No	0.284176	No	0.167751
No	0.425101	Yes	0.236735
No	0.17299	Yes	0.72762
No	0.237578	Yes	0.873313
No	0.798196	Yes	0.801454
No	0.641462	Yes	0.613975
No	0.279804	Yes	0.60912
No	0.161626
Yes	0.662339
No	0.107179
Yes	0.738115
No	0.325671
No	0.366601
No	0.203704
No	0.330493
No	0.101481
Yes	0.843101
No	0.412023
No	0.153341
Yes	0.409529
No	0.144391
No	0.2542
Yes	0.639068
No	0.580331
No	0.458931
No	0.624569
No	0.0555103
No	0.330307
No	0.234918
No	0.365149
No	0.610913
No	0.434644
No	0.598463
Yes	0.960453
No	0.471091
No	0.103708
Yes	0.50013
No	0.249295
No	0.239424
No	0.200016
No	0.174994
No	0.258838
No	0.258867
Yes	0.606239
No	0.60291
Yes	0.574841
No	0.607105
No	0.438022
Yes	0.633162
No	0.192662
No	0.235474
No	0.862406
No	0.112156
No	0.437382
No	0.0938524
No	0.17299
No	0.481756
No	0.237578
Yes	0.489052
No	0.798196
No	0.279804
No	0.161626
No	0.304119
No	0.152849
Yes	0.350147
No	0.38573
Yes	0.67078
No	0.325671
Yes	0.722053
Yes	0.534492
No	0.330493
No	0.101481
Yes	0.843101
No	0.412023
Yes	0.766229
No	0.477732
No	0.642004
Yes	0.430994
No	0.458931
Yes	0.881893
No	0.330307
No	0.290943
Yes	0.579506
Yes	0.523898
Yes	0.775314
Yes	0.869955
Yes	0.960453
Yes	0.779689
Yes	0.341819
Yes	0.50013
Yes	0.88168
Yes	0.572229
Yes	0.639333
Yes	0.615106
Yes	0.646148
Yes	0.59454
